# Supplementary material for: Structure–Activity Relationship of 5-mer Catalytides, GSGYR and RYGSG
Source: Biomolecules. 2022 Nov 27;12(12):1766. doi: 10.3390/biom12121766 (PMC9775622; doi:10.3390/biom12121766)
Supplement: Supplementary file 1 [file biomolecules-12-01766-s001.zip]

Archive with 1 entries (1 files):
- biomolecules-2004814-supplementary.pptx
